# Supplementary material for: Genotype-phenotype correlation in neurofibromatosis type-1: NF1 whole gene deletions lead to high tumor-burden and increased tumor-growth
Source: PLoS Genet. 2021 May 5;17(5):e1009517. doi: 10.1371/journal.pgen.1009517 (PMC8099117; doi:10.1371/journal.pgen.1009517)
Supplement: S1 Table — (XLSX) [file pgen.1009517.s001.xlsx]

## Sheet: Tabelle1
patient ID	age	sex	NF1 mutation	type
2	24	f	1.4-Mb deletion, PRS2-mediated, non-mosaic	type-1
3	31	f	1.4-Mb deletion, PRS2-mediated, non-mosaic	type-1
5	38	m	1.4-Mb deletion, PRS2-mediated, non-mosaic	type-1
7	4	f	1.4-Mb deletion, PRS2-mediated, non-mosaic	type-1
8	23	m	1.4-Mb deletion, PRS2-mediated, non-mosaic	type-1
13	32	f	1.4-Mb deletion, PRS2-mediated, non-mosaic	type-1
15	53	f	1.4-Mb deletion, PRS2-mediated, non-mosaic	type-1
16	18	m	1.4-Mb deletion, PRS2-mediated, non-mosaic	type-1
17	15	m	1.4-Mb deletion, PRS2-mediated, non-mosaic	type-1
25	19	f	1.4-Mb deletion, PRS2-mediated, non-mosaic	type-1
28	50	m	1.4-Mb deletion, PRS2-mediated, non-mosaic	type-1
37	26	f	1.4-Mb deletion, PRS2-mediated, non-mosaic	type-1
41	25	f	1.4-Mb deletion, PRS2-mediated, non-mosaic	type-1
42	23	m	1.4-Mb deletion, PRS2-mediated, non-mosaic	type-1
43	11	m	1.4-Mb deletion, PRS2-mediated, non-mosaic	type-1
49	41	f	1.4-Mb deletion, PRS2-mediated, non-mosaic	type-1
51	21	m	1.4-Mb deletion, PRS2-mediated, non-mosaic	type-1
52	24	f	1.4-Mb deletion, PRS2-mediated, non-mosaic	type-1
54	25	m	1.4-Mb deletion, PRS2-mediated, non-mosaic	type-1
59	7	m	1.4-Mb deletion, PRS2-mediated, non-mosaic	type-1
60	20	m	1.4-Mb deletion, PRS2-mediated, non-mosaic	type-1
64	31	f	1.4-Mb deletion, PRS2-mediated, non-mosaic	type-1
68	16	f	1.4-Mb deletion, PRS2-mediated, non-mosaic	type-1
69	5	f	1.4-Mb deletion, PRS2-mediated, non-mosaic	type-1
71	49	m	1.4-Mb deletion, PRS2-mediated, non-mosaic	type-1
72	12	m	1.4-Mb deletion, PRS2-mediated, non-mosaic	type-1
75	20	m	1.4-Mb deletion, PRS2-mediated, non-mosaic	type-1
4	52	f	1.4-Mb deletion, non-mosaic	atypical
6	27	m	4.7-Mb deletion, non-mosaic	atypical
20	31	m	2-Mb deletion, non-mosaic	atypical
21	28	f	1.3-Mb deletion, non-mosaic	atypical
29	23	f	2.7-Mb deletion, non-mosaic	atypical
35	15	f	3-Mb deletion, non-mosaic	atypical
39	21	m	1.4-Mb deletion, non-mosaic	atypical
53	48	m	1.4-Mb deletion, non-mosaic	atypical
58	58	f	1.4-Mb deletion, non-mosaic	atypical
61	4	m	1.4-Mb deletion, non-mosaic	atypical
67	9	m	1.4-Mb deletion, non-mosaic	atypical
