# Supplementary material for: Genotype-phenotype correlation in neurofibromatosis type-1: NF1 whole gene deletions lead to high tumor-burden and increased tumor-growth
Source: PLoS Genet. 2021 May 5;17(5):e1009517. doi: 10.1371/journal.pgen.1009517 (PMC8099117; doi:10.1371/journal.pgen.1009517)
Supplement: S2 Table — (XLSX) [file pgen.1009517.s002.xlsx]

## Sheet: Tabelle1
patient ID	age	sex	NF1 mutation	type
1	5	m	Dupl. E22 und 23.1 (3709-? 3974+?dup)
9	31	f	c.2982delT (p.Asn994fs)	frameshift
10	21	m	no mutation identified
11	11	m	no mutation identified
12	24	f	no mutation identified
14	30	f	c.4084C>T (p.Arg1362*)	nonsense
18	31	m	c.6709C>T (p.Arg2237*)	nonsense
19	18	f	c.725delT (Met242fs)	frameshift
22	3	f	no mutation identified
23	8	m	no mutation identified
24	18	f	c.2851-4T>G	putative Sp
26	11	m	c.2326-2A>G	splice
27	22	m	no mutation identified
30	12	m	c.5789_5790insC (p.Pro1930fs)	frameshift
31	25	f	c.7052C>T (p.Lys2351Met)	missense
32	49	m	c.204+1G>A	splice
33	26	m	c.731-9T>G	intronic mutation (likely non-pathogenic)
34	38	m	no mutation identified
36	13	m	c.4609_4610del (p.His1537fs)	frameshift
38	19	m	c.5928G>A (p.Trp1976*)	nonsense
40	23	m	no mutation identified
44	32	m	c.6162G>A (p.Trp2054*)	nonsense
45	45	m	c.804delA (p.Pro268fs)	frameshift
46	5	f	c.3457_3460del (Leu1153fs)	frameshift
47	22	f	c.6162G>A (p.Trp2054*)	nonsense
48	26	m	c.288delG (p.Gly96fs)	frameshift
50	25	f	c.1103delC (p.Ser368fs)	frameshift
55	53	f	c.6997A>T (p.Lys2333*)	nonsense
56	29	f	c.1885G>A (p.Gly629Arg)	missense
57	56	f	c.2851-2delA	splice
62	26	f	c.1926_1942del (p.Gln642fs)	frameshift
63	43	f	c.898_904del (p.Leu300fs)	frameshift
65	17	f	c.3639-3641del(p.1213del)	inframe-deletion
66	20	m	c.6757-2A>G	splice
70	12	m	c.5839C>T (p.Arg1947*)	nonsense
73	22	m	no mutation identified
74	53	f	c.6709C>T (p.Arg2237*)	nonsense
76	32	f	c.4973_4978del (p.1658-1659del)	inframe deletion
