# Supplementary material for: Genotype-phenotype correlation in neurofibromatosis type-1: NF1 whole gene deletions lead to high tumor-burden and increased tumor-growth
Source: PLoS Genet. 2021 May 5;17(5):e1009517. doi: 10.1371/journal.pgen.1009517 (PMC8099117; doi:10.1371/journal.pgen.1009517)
Supplement: S3 Table — Measurements were performed with MedX (V3.42). Calculated volumes represent means derived from three separate measurements. (XLSX) [file pgen.1009517.s003.xlsx]

## Sheet: Tabelle1
phantom volume (ml)	0.1	0.2	0.3	0.4	0.5	1	2	5
calculated volume (ml)	0.11	0.17	0.32	0.39	0.53	1.00	2.12	4.76
	± 0.03	± 0.02	± 0.03	± 0.02	± 0.05	± 0.02	± 0.03	± 0.03
