# Supplementary material for: Genotype-phenotype correlation in neurofibromatosis type-1: NF1 whole gene deletions lead to high tumor-burden and increased tumor-growth
Source: PLoS Genet. 2021 May 5;17(5):e1009517. doi: 10.1371/journal.pgen.1009517 (PMC8099117; doi:10.1371/journal.pgen.1009517)
Supplement: S5 Table — (XLSX) [file pgen.1009517.s005.xlsx]

## Sheet: Tabelle1
	reader 1	reader 2	reader 1	reader 2	reader 1	reader 2
pat ID	whole body tumor volume (ml)	whole body tumor volume (ml)	CNF (ml)	CNF (ml)	PNF (ml)	PNF (ml)
27	606.198	725	2.413	6.5	603.785	718.5
12	922.297	958	116.849	150.8	805.448	807.2
19	284.417	280	10.902	14.3	273.515	265.7
50	1327.78	1493	119.545	148.6	1208.23	1344.4
66	1380.35	1463	47.649	63.9	1332.7	1399.1
5	3562.28	3577	201.411	373.1	3360.87	3203.9
17	157.143	360.5	135.638	266	21.505	94.5
37	1311.63	1453	82.204	105.6	1229.43	1347.4
54	2735.67	3069	188.475	398.1	2547.19	2670.9
60	886.892	877.5	76.28	105.7	810.612	771.8
ICC	0.9953		0.7935		0.9976
95% CI	0,9448 - 0,9990		0.07773 - 0.9505		0,9905 - 0,9994
